# Supplementary material for: Genetic and Metabolic Factors of Familial Dysbetalipoproteinemia Phenotype: Insights from a Cross-Sectional Study
Source: Int J Mol Sci. 2025 Jul 30;26(15):7376. doi: 10.3390/ijms26157376 (PMC12347968; doi:10.3390/ijms26157376)
Supplement: Supplementary file 1 [file ijms-26-07376-s001.zip]

Archive with 2 entries (2 files):
- TableS1_Supplementary Material.pdf
- TableS2_Supplementary Material.xls
