# Supplementary material for: Genetic and Metabolic Factors of Familial Dysbetalipoproteinemia Phenotype: Insights from a Cross-Sectional Study
Source: Int J Mol Sci. 2025 Jul 30;26(15):7376. doi: 10.3390/ijms26157376 (PMC12347968; doi:10.3390/ijms26157376)
Supplement: Supplementary file 1 [file ijms-26-07376-s001.zip › TableS2_Supplementary Material.xls]

## Sheet: TG_PRS
Polygenic risk score panel for TG
GRCh37	dbSNP ID	Effect allele	β-coefficients
10-5254847-A-G	rs1832007	G	-0.0327
10-94839642-G-A	rs2068888	A	-0.0241
10-65027610-A-T	rs10761731	T	-0.0312
11-61569830-C-T	rs174546	T	0.0447
11-116648917-G-C	rs964184	C	-0.2341
12-124460167-G-T	rs4765127	T	-0.0286
12-57792580-C-T	rs11613352	T	-0.028
15-42683787-G-A	rs2412710	A	0.0988
15-58683366-A-G	rs1532085	G	-0.031
15-444245931-A-T	rs2929282	T	0.0725
16-15129940-C-T	rs3198697	T	-0.0198
16-53809247-G-A	rs1121980	A	0.0171
16-56993324-C-A	rs3764261	A	-0.0395
16-30918487-C-G	rs11649653	G	-0.0274
17-41878166-A-C	rs8077889	C	0.0252
19-19407718-T-C	rs10401969	C	-0.121
19-33899065-G-A	rs731839	A	-0.0224
19-7224431-G-A	rs7248104	A	-0.0222
1-230295691-G-A	rs4846914	A	-0.0401
1-27138393-C-T	rs12748152	T	0.0372
1-63025942-G-T	rs2131925	T	0.0657
20-44554015-T-C	rs6065906	C	0.0534
22-38546033-T-C	rs5756931	C	-0.0203
2-227100698-G-T	rs2972146	T	0.0281
2-27730940-T-C	rs1260326	C	-0.1148
3-135926622-G-T	rs645040	T	0.0293
4-3473139-A-G	rs6831256	G	0.0258
4-88030261-G-T	rs442177	T	0.0309
5-156390297-T-C	rs6882076	C	0.0286
5-55861786-C-T	rs9686661	T	0.0379
6-127436064-C-T	rs1936800	T	0.0175
6-43757896-C-A	rs998584	A	0.0293
7-116358044-A-G	rs38855	G	-0.0187
7-25991826-T-C	rs4722551	C	-0.0267
7-72129667-C-T	rs13238203	T	-0.0592
7-72982874-C-T	rs17145738	T	-0.1149
8-10683929-G-C	rs11776767	C	0.022
8-126490972-A-T	rs2954029	T	-0.0764
8-18272881-G-A	rs1495741	A	-0.0399
8-19844222-A-G	rs12678919	G	-0.1702

## Sheet: LDL_PRS
Polygenic risk score panel for LDL-C
GRCh37	dbSNP ID	Effect allele	β-coefficients
10-113933886-A-G	rs2255141	G	-0.0299
11-126243952-G-A	rs11220462	A	0.059
11-61569830-C-T	rs174546	T	-0.0512
11-116648917-G-C	rs964184	C	-0.0855
12-112072424-A-G	rs11065987	G	-0.0269
12-121416650-A-C	rs1169288	C	0.0375
13-32953388-T-C	rs4942486	C	-0.0243
14-24883887-G-A	rs8017377	A	0.0303
16-56993324-C-A	rs3764261	A	-0.0528
16-72108093-G-A	rs2000999	A	0.065
17-45425115-G-A	rs7206971	A	0.0292
17-64210580-A-C	rs1801689	C	0.1028
17-7091650-T-C	rs314253	C	-0.0242
19-11202306-G-T	rs6511720	T	-0.2209
19-19407718-T-C	rs10401969	C	-0.1184
19-45422946-A-G	rs4420638	G	0.2251
1-109818306-G-T	rs629301	T	0.1669
1-150958836-A-G	rs267733	G	-0.0331
1-220973563-C-T	rs2642442	T	0.036
1-25775733-A-T	rs12027135	T	0.03
1-27138393-C-T	rs12748152	T	0.0499
1-55504650-G-A	rs2479409	A	-0.0642
1-63025942-G-T	rs2131925	T	0.0489
1-234858597-A-T	rs514230	T	0.0364
20-12962718-A-G	rs364585	G	0.0249
20-17845921-A-C	rs2328223	C	0.0299
20-39091487-A-G	rs2902940	G	-0.0274
20-39672618-T-A	rs6029526	A	0.0436
22-30378703-C-T	rs5763662	T	0.0767
22-46627603-C-T	rs4253772	T	0.0313
2-118835841-G-A	rs10490626	A	-0.0508
2-121309488-C-T	rs2030746	T	0.0214
2-21263900-G-A	rs1367117	A	0.1186
2-216304384-T-C	rs1250229	C	0.0243
2-234679384-C-T	rs11563251	T	0.0345
2-44072576-G-T	rs4299376	T	-0.0812
2-63149557-G-A	rs2710642	A	0.0239
3-132163200-G-T	rs17404153	T	-0.0336
3-32533010-C-T	rs7640978	T	-0.0392
4-3473139-A-G	rs6831256	G	0.0188
5-122855416-G-A	rs4530754	A	0.0275
5-156390297-T-C	rs6882076	C	0.0456
5-74656539-T-C	rs12916	C	0.0733
6-160578860-T-C	rs1564348	C	0.0481
6-16127407-C-T	rs3757354	T	-0.0382
6-26093141-G-A	rs1800562	A	-0.0615
6-32412435-G-A	rs3177928	A	0.0452
6-116312893-A-T	rs9488822	T	-0.0311
7-21607352-T-C	rs12670798	C	0.0344
7-25991826-T-C	rs4722551	C	0.0391
7-44579180-G-C	rs2072183	C	0.0386
8-126490972-A-T	rs2954029	T	-0.0564
8-145043543-A-G	rs11136341	G	0.0447
8-55421614-G-A	rs10102164	A	0.0316
8-59388565-T-C	rs2081687	C	-0.0311
8-9183358-A-G	rs9987289	G	0.0714
9-2640759-A-G	rs3780181	G	-0.0445
